# Supplementary material for: Detection of Placental Proteomes at Different Uterine Positions in Large White and Meishan Gilts on Gestational Day 90
Source: PLoS One. 2016 Dec 9;11(12):e0167799. doi: 10.1371/journal.pone.0167799 (PMC5147991; doi:10.1371/journal.pone.0167799)
Supplement: S2 Table — Proteins with a threshold of >1.2- or <0.83—fold difference in abundance with P values <0.05. (XLS) [file pone.0167799.s003.xls]

## Sheet: Sheet1
			S2 Table. Differentially expressed proteins in the placenta in Large White and Meishangilts. Proteins with a threshold of >1.2- or <0.83-fold difference in abundance with P values< 0.05.LW: Large White gilts; MS: Meishan gilts; Cervical: the fetuses at the position toward the cervix; Tubal: the fetuses at the position toward the utero-tubal junction.
			Accession number	Protein name	Protein score	LW		MS
						Cervix	Tubal	Cervix	Tubal
			Carbohydrate transport and metabolism
			gi|1956	glucose transport protein	569	1.00 a	1.36 b	-1.12 b	-1.50 a
			gi|178056753	glycogen phosphorylase	197	1.00 a	1.23 b	1.06	1.02
			gi|122134685	Hexokinase-2	631.5	1.00 a	1.24 b	-1.03	-1.02
			gi|311259466	putative hydroxypyruvate isomerase	158.5	1.00 b	-1.41 a	-1.22 a	1.05 b
			gi|194033484	plasma alpha-L-fucosidase	167	1.00 b	-1.53 a	-1.69 a	-1.09 b
			gi|545835769	phosphoglucomutase-1	685.5	1.00 b	-1.28 a	-1.01	-1.05
			gi|311264272	sugar phosphate exchanger 2	214	1.00 a	1.25 b	-1.03 b	-1.30 a
			gi|38230151	fructose-bisphosphate aldolase A	522.5	1.00 b	-1.22 a	-1.36	-1.29
			gi|350580973	alpha-mannosidase 2	363.5	1.00 a	1.26 b	1.14	1.01
			gi|350579297	phosphoglucomutase-like protein 5	633.5	1.00 b	-1.31 a	-1.21	-1.11
			gi|545805056	haloacid dehalogenase-like hydrolase domain-containing protein 2	173	1.00 b	-1.27 a	-1.10	-1.1
			gi|937575546	fucosidase	163	1.00 b	-1.21 a	-1.02 b	-1.36 a
			gi|753703824	galactosidase	5025	1.00	-1.01	-1.60 a	-1.23 b
			gi|164641	renin-binding protein	96	1.00	1	-1.02 b	-1.30 a
			Amino acid transport and metabolism
			gi|347800693	NADPH:adrenodoxin oxidoreductase	246.5	1.00 a	1.29 b	1.02	-1.09
			gi|75049298	N-acetylneuraminate lyase	1427.5	1.00 b	-1.24 a	1.20	1.12
			gi|456753185	proline dehydrogenase (oxidase) 1	68.5	1.00 a	1.55 b	1.11	1.06
			gi|159895634	amine oxidase (flavin containing) domain 2 isoform b	84	1.00 a	1.24 b	1.05	1.18
			gi|772242076	N(G),N(G)-dimethylarginine dimethylaminohydrolase 2	243.5	1.00 b	-1.23 a	1.04	-1.02
			gi|927185274	aminopeptidase B	241	1.00 b	-1.22 a	1.01	1.21
			gi|347300243	glutamate dehydrogenase 1	481	1.00 b	-1.21 a	1.12	1.2
			gi|545884521	amine oxidase [flavin-containing] A	116.5	1	1.07	1.12 b	-1.12 a
			gi|345091045	cationic amino acid transporter 4	365.5	1.00 a	1.33 b	-1.06	-1.15
			gi|297591979	ornithine aminotransferase	333	1	1.18	-1.02 b	-1.40 a
			gi|927096340	creatine kinase U-type, mitochondrial	867	1.00 a	1.39 b	1.09	1
			Lipid transport and metabolism
			gi|753703222	retinol dehydrogenase 13 (all-trans/9-cis)	158.5	1.00 a	1.22 b	-1.02	-1.12
			gi|345110628	retinol dehydrogenase 16 (all-trans) precursor	1432.5	1	-1.02	3.52 a	4.35 b
			gi|927129928	retinol dehydrogenase 16	2648.5	1.00 a	1.44 b	1.62	1.49
			gi|47523670	peroxisomal multifunctional enzyme type 2	1107.5	1.00 a	1.22 b	1.21	1.03
			gi|927170871	3-hydroxybutyrate dehydrogenase type 2	114.5	1	-1.04	-1.54 a	-1.15 b
			gi|47522658	corticosteroid 11-beta-dehydrogenase isozyme 2	1202	1.00 a	1.48 b	-1.08	-1.15
			gi|27066006	20beta-Hydroxysteroid Dehydrogenase	1247	1.00 a	1.46 b	-1.05	-1.19
			gi|753703948	Disco-interacting protein 2-like B	100.5	1.00 b	-1.27 a	-1.28	-1.39
			gi|523580064	very long-chain acyl-CoA synthetase	89.5	1.00 a	1.38 b	-1.12 b	-1.41 a
			gi|417515459	solute carrier family 27 (fatty acid transporter)	416	1.00 a	1.30 b	-1.14	-1.1
			gi|350590439	acyl-CoA synthetase family member 2	319	1.00 b	-1.49 a	-1.24	-1.22
			gi|350584722	acyl-CoA synthetase short-chain family member 3	428.5	1	1.06	1.12 a	1.41 b
			gi|640351	Crystal Structures Of Medium Chain Acyl-Coa Dehydrogenase	527	1.00 a	1.27 b	1.38	1.38
			gi|927218105	acyl-coenzyme A thioesterase 9	122	1	1.02	1.09	1.29
			gi|927141698	17-beta-hydroxysteroid dehydrogenase 14	657	1	1.13	1.48	1.35
			gi|3023238	Acyl-CoA desaturase	94	1.00 a	1.25 b	1.12	-1.06
			gi|2494384	Liver carboxylesterase	879	1.00 b	-1.79 a	2.13	2.13
			gi|356582301	hydroxymethylglutaryl-CoA synthase	447.5	1.00 a	1.29 b	1.46 b	1.16 a
			gi|927210736	3-hydroxyisobutyryl-CoA hydrolase	196.5	1.00 a	1.28 b	1.08	1.25
			gi|7387634	Trifunctional enzyme subunit alpha	3812	1.00 a	1.59 b	1.58	1.37
			gi|47522760	trifunctional enzyme subunit beta	1426.5	1.00 a	1.24 b	-1.02	-1.17
			gi|545854135	Isopentenyl-diphosphate Delta-isomerase 1 isoform X1	291	1.00 a	1.31 b	1.39 b	1.15 a
			Energy production and conversion
			gi|353819	cytochrome b5	1249.5	1.00 a	1.30 b	-1.12	-1.08
			gi|98283614	mitochondrial NAD+isocitrate dehydrogenase 3 beta variant 3	225	1.00 a	1.22 b	1.12	1.05
			gi|927100888	aldehyde dehydrogenase family 3 member B2-like	449.5	1.00 a	1.22 b	-1.11 a	1.13 b
			gi|311253273	cytochrome c1, heme protein	157	1.00 a	1.23 b	1.13	1.33
			gi|198282077	cytochrome P450 3A46	465	1	0.85	-2.55	-2.04
			gi|927129815	ATP synthase subunit beta	1447	1.00 a	1.20 b	1.09	1.14
			gi|545882274	V-type proton ATPase 116 kDa subunit a isoform 4	358	1.00 a	1.31 b	1.22 b	1.00 a
			gi|350591034	glycerol-3-phosphate dehydrogenase 1-like protein	1092	1	1.03	1.11 b	-1.15 a
			gi|335301749	inorganic pyrophosphatase	110.5	1.00	1.09	1.02 a	1.23 b
			gi|343403802	delta(24)-sterol reductase	461	1.00 a	1.47 b	-1.02	-1.01
			gi|311257294	cytochrome b-c1 complex subunit Rieske	344	1.00 a	1.20 b	1.15 a	1.44 b
			gi|118675	Dihydrolipoyl dehydrogenase	1052.5	1.00 a	1.28 b	1.17	1.14
			gi|545857886	V-type proton ATPase 116 kDa subunit a isoform 1	202.5	1	-1.11	-1.05 b	-1.31 a
			gi|223022	adrenodoxin	117	1.00 a	1.57 b	1.28 b	-1.01 a
			gi|194038441	V-type proton ATPase subunit D	213	1.00	1.13	1.20 b	-1.05 a
			gi|119388070	Cytochrome c	619.5	1.00 a	1.28 b	1.14	1.12
			gi|545835136	NADH dehydrogenase [ubiquinone] flavoprotein 2	1107	1.00 a	1.35 b	1.18	1.22
			gi|122138098	Aldehyde dehydrogenase	930	1.00 b	-1.43 a	-1.14	-1.13
			gi|311247118	NADH dehydrogenase [ubiquinone] flavoprotein 1	111.5	1	1.12	1.14	1.08
			gi|753704324	ATP synthase, H+ transporting, mitochondrial F1 complex	701.5	1.00 a	1.23 b	1.12	1.06
			gi|2497785	NADP-dependent malic enzyme	562	1	1.17	1.12 b	-1.18 a
			gi|388890649	ceruloplasmin	713.5	1.00 b	-1.24 a	-1.35	-1.47
			Inorganic ion transport and metabolism
			gi|346421372	ferritin light chain	236.5	1.00 b	-1.41 a	-2.44 a	-1.86 b
			gi|545824786	thiosulfate sulfurtransferase	201	1.00	-1.02	-1.26 a	-1.01 b
			gi|345199324	carbonic anhydrase 4 precursor	140	1.00 b	-1.28 a	-1.22	-1.38
			gi|927166734	phospholipid-transporting ATPase IA	144	1.00 a	1.25 b	-1.07	-1.1
			gi|927207348	bifunctional 3~-phosphoadenosine 5~-phosphosulfate synthase 2	470.5	1	1.08	1.35 a	2.23 b
			gi|417137	Heme oxygenase 1	327.5	1.00 b	-1.29 a	-1.23	-1.27
			gi|456754497	solute carrier family 39	86	1.00 a	1.21 b	-1.22	-1.24
			gi|545811627	arylsulfatase B-like	67.5	1.00 b	-1.26 a	-1.07	1.04
			gi|927103132	manganese-transporting ATPase 13A1	300.5	1.00 a	1.22 b	-1.13	1.05
			gi|311248911	ATPase ASNA1	220	1.00 a	1.24 b	1.07	-1.05
			Coenzyme transport and metabolism
			gi|297591959	farnesyl pyrophosphate synthase precursor	464	1.00 a	1.21 b	-1.34	-1.41
			gi|264681454	S-adenosylmethionine synthase isoform type-2	548	1.00 b	-1.23 a	-1.19	-1.36
			gi|281427372	ferrochelatase	796	1	1.08	-1.20 b	-1.57 a
			gi|350587614	ubiquitin-like modifier-activating enzyme 6	106	1.00 b	-1.09 a	-1.03 b	-1.30 a
			gi|148234672	porphobilinogen deaminase	236.5	1.00 a	1.30 b	1.07 b	-1.35 a
			gi|335284411	nicotinate-nucleotide pyrophosphorylase	112	1.00 b	-1.35 a	-1.15 b	-1.41 a
			gi|345110571	oxygen-dependent coproporphyrinogen-III oxidase	822	1.00 a	1.27 b	1.11	1.1
			Translation, ribosomal structure and biogenesis
			gi|927213445	tRNA (cytosine(34)-C(5))-methyltransferase	144	1.00 a	1.28 b	1.13	1.04
			gi|311276522	ATP-binding cassette sub-family B member 7	130	1.00 a	1.41 b	1.16	0.95
			gi|675970388	Chain O, Structure Of The Translating Mammalian Ribosome-sec61	448	1.00 a	1.41 b	1.14	-1.02
			gi|350585268	40S ribosomal protein S19	1106.5	1.00	1.11	1.02 b	-1.23 a
			gi|6174950	60S ribosomal protein L15	117.5	1.00 a	1.30 b	-1.53	-1.3
			gi|45268981	60S ribosomal protein L12	1074	1	1.1	1.09 b	-1.11 a
			gi|927177157	40S ribosomal protein S25	271	1.00	1.18	-1.05 b	-1.32 a
			gi|187606917	40S ribosomal protein S26	309	1.00	1.02	1.03 b	-1.19 a
			gi|927109858	eukaryotic translation initiation factor 5B	241.5	1.00 a	1.25 b	1.02	-1.06
			gi|147225159	valyl-tRNA synthetase 2	543.5	1.00 b	-1.21 a	-1.33	-1.39
			gi|335299814	elongation factor G	151	1.00 b	-1.28 a	-1.16	1.03
			gi|347658980	60S ribosomal protein L36	271	1.00 b	-1.37 a	-1.59 b	-2.03 a
			gi|675970363	Chain p, Structure Of The Translating Mammalian Ribosome-sec61	97	1.00 a	1.28 b	-1.04 b	-1.36 a
			gi|346986341	ribosome maturation protein SBDS	148	1.00	1.13	-1.02 b	-1.34 a
			gi|335308671	60S ribosomal protein L23a	265.5	1.00 a	1.26 b	1.18	1.05
			gi|62287175	40S ribosomal protein S23	250.5	1.00 a	1.34 b	1.32 b	-1.10 a
			gi|147899784	elongation factor 1-alpha 1	1373.5	1.00 a	1.20 b	1.29	1.22
			gi|346716281	eukaryotic translation initiation factor 1A	107	1.00 a	1.27 b	1.17	1.29
			gi|51704217	60S ribosomal protein L35	85	1.00 a	1.23 b	-1.13	-1.15
			gi|60394813	40S ribosomal protein S16	629	1	1.06	-1.17 b	-1.46 a
			gi|158514030	60S ribosomal protein L14	513.5	1	-1.18	-1.96 a	-1.53 b
			gi|158514031	60S ribosomal protein L27	255.5	1	-1.07	-1.39 b	-1.79 a
			gi|54039371	40S ribosomal protein S18	276	1.00	1.12	1.01 b	-1.21 a
			gi|346227212	60S ribosomal protein L3	129.5	1.00 a	1.23 b	-1.22	-1.21
			gi|89573899	ribosomal protein L18	260	1	1	-1.65 a	1.01 b
			gi|335301824	40S ribosomal protein S24	411.5	1	1.07	1.06 b	-1.20 a
			gi|350589742	60S ribosomal protein L21	245.5	1.00 a	1.22 b	-1.14 b	-1.39 a
